# Supplementary material for: Aberrant intrinsic neural network strength in individuals with “smartphone addiction”: An MRI data fusion study
Source: Brain Behav. 2022 Aug 31;12(9):e2739. doi: 10.1002/brb3.2739 (PMC9480925; doi:10.1002/brb3.2739)
Supplement: Supplementary file 1 — Table S1 Spatial characteristics of the GMV component. Table S2 Partial correlations between component loadings and behavioral measures. [file BRB3-12-e2739-s001.xlsx]

## Sheet: Table S 1
Table S 1 Spatial characteristics of the GMV component.
Component	Brodmann Area	L	R	Volume (cc) L/R
Region		z-Score/MNI (x, y, z)	z-Score/MNI (x, y, z)
GMV
Superior Temporal Gyrus	22, 39	5.6 (-42, -59, 18)	3.7 (60, -39, 18)	1.2/0.3
Middle Temporal Gyrus	19, 21, 39	5.1 (-42, -63, 18)	3.5 (60, -36, -17)	1.7/0.4
Inferior Parietal Lobule	40	4.2 (-53, -44, 48)	5.1 (41, -42, 42)	1.5/1.9
Uvula	-	-	5.0 (17, -80, -33)	-/0.6
Superior Parietal Lobule	7	4.9 (-29, -65, 57)	-	0.6/-
Postcentral Gyrus	2, 3, 40	4.8 (-54, -23, 33)	4.0 (45, -38, 51)	0.9/1.7
Superior Frontal Gyrus	6, 8	-	4.8 (17, 27, 57)	0.1/1.2
Declive	-	-	4.3 (20, -80, -30)	-/0.6
Lingual Gyrus	-	-	3.9 (17, -90, -15)	-/0.3
Thalamus	-	3.8 (-14, -24, 12)	-	0.3/-
Precuneus	7	3.4 (-6, -56, 45)	3.7 (6, -59, 41)	0.6/0.6
Inferior Temporal Gyrus	-	-	3.5 (60, -20, -21)	-/0.3
Voxels with z > 3 were coupled with the Talairach Daemon database to provide anatomical labels and were translated into MNI space. For each hemisphere (L = left; R = right) the maximum z-value and MNI coordinate are provided. The volume of voxels in each area is provided in cubic centimeters (cc); the table displays clusters > 0.2cc.

## Sheet: Table S 2
Table S 2 Partial correlations between component loadings and behavioral measures.
Component	behavioral measure	pFDR	Correlation coefficient
GMV	SPAI-I total score	0.285731	0.223664
GMV	SPAI-I time spent	0.406231	0.142115
GMV	SPAI-I compulsivity	0.307996	0.191667
GMV	SPAI-I daily life interference	0.307996	0.198983
GMV	SPAI-I craving	0.406231	0.142265
GMV	SPAI-I sleep interference	0.285731	0.287918
ALFF 1	SPAI total score	0.0396444	0.374965
ALFF 1	SPAI compulsive behavior	0.0740372	0.292028
ALFF 1	SPAI functional impairment	0.0446979	0.346951
ALFF 1	SPAI withdrawal	0.0546284	0.326614
ALFF 1	SPAI tolerance	0.0413919	0.361061
ALFF 2	SPAI total score	0.0316568	-0.383101
ALFF 2	SPAI compulsive behavior	0.0316568	-0.396089
ALFF 2	SPAI functional impairment	0.0201371	-0.438665
ALFF 2	SPAI withdrawal	0.100383	-0.271379
ALFF 2	SPAI tolerance	0.283219	-0.169499
GMV	SPAI total score	0.285731	0.222995
GMV	SPAI compulsive behavior	0.285731	0.250699
GMV	SPAI functional impairment	0.285731	0.245144
GMV	SPAI withdrawal	0.600278	0.0832261
GMV	SPAI tolerance	0.285731	0.222941
Partial correlations for all subjects (n = 44). Adjusted for age and gender. PFDR provides FDR-corrected p values. Significant results (pFDR < 0.05) are highlighted in bold font.
